# Supplementary material for: Tumour necrosis factor α regulates the miR‐27a‐3p–Sfrp1 axis in a mouse model of osteoporosis
Source: Exp Physiol. 2024 May 15;109(7):1109–23. doi: 10.1113/EP090311 (PMC11215474; doi:10.1113/EP090311)
Supplement: Supplementary file 1 — Statistical Summary Document [file EPH-109-1109-s001.xlsx]

## Sheet: Statistical Summary Table
Statistical Summary Document
Manuscript Title:
Authors:
Animal model used, if applicable:
Underlying hypothesis:
Definitions of ‘n’: n=5 (1-18); n=3 (19-20)
Statistical summary table:
Experimental question number	Finding/ conclusion	Experimental location/variable	Mean value	Standard Deviation	n	Exact P value	Figure/table in which data are presented	Units	Data comparisons	Statistical test	Any other experimental factors	Comments
Multiple tests of the same question are shown in different rows		e.g. cortex vs cerebellum or genotype	(or other summary statistic)	(SD)	(value)	If P is considered significant against a stated confidence limit, authors may indicate this in bold.The exact value must be stated unless P is less than 0.0001, in which case < is permitted.			e.g. WT vs KO		e.g. subjects’ age or sex	e.g. observation
1	The TNF-α and IL-1β levels in OVX mouse serum were significantly higher than those in the Sham group	mouse serum cytokine levels	sham:75; OVX:121	sham:7.906; OVX:11.4	5	p=0.0106	Fig 1D	pg/ml	sham vs. OVX	t-test
			sham:10; OVX:23	sham:3; OVX:4.583	5	p=0.0147
2	Significantly increased expression of TNF-α mRNA; no significant difference for IL-1β mRNA	mouse bone tissues	sham:1; OVX:2.8	sham:0.3162; OVX:0.5055	5	p=0.003	Fig 1E	/	sham vs. OVX	t-test
			sham:1; OVX:1.523	sham:0.1493; OVX:0.3557		p=0.0786		/
3	The downregulation of miR-27a-3p in BMSCs from OVX mice	BMSCs	sham:1; OVX:0.38	sham:0.1462; OVX:0.0951	5	p=0.003	Fig 1H	/	sham vs. OVX	t-test
4	TNF-α treatment significantly downregulated/IFN-γ markedly increased/IL-1β did not change the expression of miR-27a-3p	BMSCs	control: 1；IL-1β: 1.27; IFN-γ: 1.46; TNF-α: 0.33	control: 0.1275；IL-1β: 0.0824; IFN-γ: 0.1018; TNF-α: 0.0846	5	p=0.5148	Fig 1I	/	control vs. IL-1β	1way ANOVA
						p=0.0188		/	control vs. IFN-γ
						p=0.0032		/	control vs. TNF-α
5	additional TNF-α stimulation downregulated miR-27a-3p expression	BMSCs	miR-NC: 1; miR-27a-3p mimics: 6.497; miR-27a-3p mimics+TNF-α: 12.78	miR-NC: 0.1609; miR-27a-3p mimics: 2.088; miR-27a-3p mimics+TNF-α: 1.046	3	p＜0.001	Fig 2B	/	miR-NC vs. miR-27a-3p mimics	1way ANOVA
						p=0.003		/	miR-27a-3p mimics vs. miR-27a-3p mimics+TNF-α
6	TNF-α treatment markedly aborted the increased development of mineralized nodules	BMSCs osteoblast differentiation	miR-NC: 100; miR-27a-3p mimics: 162.3; miR-27a-3p mimics+TNF-α: 131.3	miR-NC: 10.58; miR-27a-3p mimics: 12.66; miR-27a-3p mimics+TNF-α: 6.429	3	p＜0.001	Fig 2D	/	miR-NC vs. miR-27a-3p mimics	1way ANOVA
						p=0.02		/	miR-27a-3p mimics vs. miR-27a-3p mimics+TNF-α
7	TNF-α treatment markedly aborted the upregulated ALP expression	BMSCs osteoblast differentiation	miR-NC: 0.1033; miR-27a-3p mimics: 0.21; miR-27a-3p mimics+TNF-α: 0.1467	miR-NC: 0.0251; miR-27a-3p mimics: 0.03; miR-27a-3p mimics+TNF-α: 0.0152	3	p=0.004	Fig 2E	/	miR-NC vs. miR-27a-3p mimics	1way ANOVA
						p=0.04		/	miR-27a-3p mimics vs. miR-27a-3p mimics+TNF-α
8	overexpression of miR-27a-3p elevated the mRNA levels of osteoblast-specific markers Runx2 and Osterix	BMSCs osteoblast differentiation	RUNX2: miR-NC: 1; miR-27a-3p mimics: 1.96; miR-27a-3p mimics+TNF-α: 1.37	miR-NC: 0.0818; miR-27a-3p mimics: 0.1609; miR-27a-3p mimics+TNF-α: 0.11	3	p＜0.001	Fig 2F	/	miR-NC vs. miR-27a-3p mimics	1way ANOVA
						p=0.003		/	miR-27a-3p mimics vs. miR-27a-3p mimics+TNF-α
9			Osterix: miR-NC: 1; miR-27a-3p mimics: 1.867; miR-27a-3p mimics+TNF-α: 1.49	miR-NC: 0.1253; miR-27a-3p mimics: 0.1518; miR-27a-3p mimics+TNF-α: 0.07	3	p＜0.001		/	miR-NC vs. miR-27a-3p mimics	1way ANOVA
						p=0.02		/	miR-27a-3p mimics vs. miR-27a-3p mimics+TNF-α
10	overexpression of miR-27a-3p elevated the protein levels of osteoblast-specific markers Runx2 and Osterix	BMSCs osteoblast differentiation	RUNX2：miR-NC: 1; miR-27a-3p mimics: 1.83; miR-27a-3p mimics+TNF-α: 1.383	RUNX2：miR-NC: 0.09; miR-27a-3p mimics: 0.1803; miR-27a-3p mimics+TNF-α: 0.0776	3	p＜0.001	Fig 2G	/	miR-NC vs. miR-27a-3p mimics	2way ANOVA
						p=0.005		/	miR-27a-3p mimics vs. miR-27a-3p mimics+TNF-α
			Osterix: miR-NC: 1; miR-27a-3p mimics: 1.793; miR-27a-3p mimics+TNF-α: 1.43	Osterix: miR-NC: 0.1572; miR-27a-3p mimics: 1.1909; miR-27a-3p mimics+TNF-α: 0.0556		p＜0.001		/	miR-NC vs. miR-27a-3p mimics
						p=0.02		/	miR-27a-3p mimics vs. miR-27a-3p mimics+TNF-α
11	Sfrp1 was the only gene whose mRNA expression was significantly inhibited by miR-27a-3p mimics	BMSCs	Pkia: miR-NC: 1; miR-27a-3p mimics: 0.87	Pkia: miR-NC: 0.1; miR-27a-3p mimics: 0.06	3	p=0.14	Fig 3B	/	miR-NC vs. miR-27a-3p mimic	2way ANOVA
			Gfpt2: miR-NC: 1; miR-27a-3p mimics: 1.05	Gfpt2: miR-NC: 1.05; miR-27a-3p mimics: 0.1		p=0.21		/	miR-NC vs. miR-27a-3p mimic
			Gmps: miR-NC: 1; miR-27a-3p mimics: 1.13	Gmps: miR-NC: 1.13; miR-27a-3p mimics: 0.1		p=0.1611		/	miR-NC vs. miR-27a-3p mimic
			Car10: miR-NC: 1; miR-27a-3p mimics: 0.96	Car10: miR-NC: 0.96; miR-27a-3p mimics: 0.09		p=0.2623		/	miR-NC vs. miR-27a-3p mimic
			Sfrp1: miR-NC: 1; miR-27a-3p mimics: 0.53	Sfrp1: miR-NC: 0.53; miR-27a-3p mimics: 0.08		p=0.04		/	miR-NC vs. miR-27a-3p mimic
12	miR-27a-3p mimics suppressed the relative luciferase activity in HEK293T cells and BMSCs transfected with luciferase reporter containing the wild type (WT) 3ʹ-UTR of Sfrp1 mRNA, but not with the mutated 3ʹ-UTR of Sfrp1 mRNA	293T cells	Sfrp1-WT: miR-NC: 1; miR-27a-3p mimics: 0.54	Sfrp1-WT: miR-NC: 0.1; miR-27a-3p mimics: 0.06	3	p=0.032	Fig 3D	/	miR-NC vs. miR-27a-3p mimic	2way ANOVA
			Sfrp1-MUT: miR-NC: 1; miR-27a-3p mimics: 1.06	Sfrp1-MUT: miR-NC: 0.1; miR-27a-3p mimics: 0.09		p=0.5612
12		BMSCs	Sfrp1-WT: miR-NC: 1; miR-27a-3p mimics: 0.483	Sfrp1-WT: miR-NC: 0.125; miR-27a-3p mimics: 0.167	3	p=0.002	Fig 3D	/	miR-NC vs. miR-27a-3p mimic	2way ANOVA
			Sfrp1-MUT: miR-NC: 1; miR-27a-3p mimics: 0.99	Sfrp1-MUT: miR-NC: 0.062; miR-27a-3p mimics: 0.125		p=0.9943
13	Anti-AGO2 immunoprecipitation was observed to markedly enhance the enrichment of Sfrp1 and miR-27a-3p	immunoprecipitation of BMSCs	Sfrp1: IgG: 1; AGO2: 12.87	Sfrp1: IgG: 0.2; AGO2: 3.57	3	p=0.004	Fig 3E	/	Sfrp1: IgG vs. AGO2	2way ANOVA
			miR-27a-3p: IgG: 1; AGO2: 23.81	miR-27a-3p: IgG: 0.2; AGO2: 4.68		p=0.0022			miR-27a-3p mimic：IgG vs. AGO2
14	BMSCs from OVX mice had significantly more Sfrp1 expression at both mRNA and protein levels	BMSCs	sham:1; OVX:1.64	sham:0.1; OVX:0.09	3	p=0.0256	Fig 3F	/	sham vs. OVX	t-test
			sham:1; OVX:1.63	sham:0.1; OVX:0.12	3	p=0.0287		/	sham vs. OVX	t-test
15	miR-27a-3p overexpression inhibited the expression of Sfrp1 mRNA in BMSCs	BMSCs	miR-NC: 1.0; miR-27a-3p mimics: 0.43; Inhibitor NC: 1.03; miR-27a-3p inhibitor: 2.01	miR-NC: 0.1; miR-27a-3p mimics: 0.09; Inhibitor NC: 0.09; miR-27a-3p inhibitor: 0.09	3	p=0.0242	Fig 3G	/	miR-NC vs. miR-27a-3p mimic	1way ANOVA
						p=0.0059			Inhibitor NC vs. miR-27a-3p inhibitor
16	miR-27a-3p overexpression inhibited the expression of Sfrp1 protein in BMSCs	BMSCs	miR-NC: 1.0; miR-27a-3p mimics: 0.54; Inhibitor NC: 1.06; miR-27a-3p inhibitor: 1.68	miR-NC: 0.1; miR-27a-3p mimics: 0.1; Inhibitor NC: 0.09; miR-27a-3p inhibitor: 0.12	3	p=0.0023	Fig 3H	/	miR-NC vs. miR-27a-3p mimic	1way ANOVA
						p＜0.001			Inhibitor NC vs. miR-27a-3p inhibitor
17	Sfrp1 mRNA levels in BMSCs increased after transfection of Sfrp1-expressing plasmid and TNF treatment	BMSCs	pcDNA3.1: 1.0; pcDNA3.1-Sfrp1: 2.993;pcDNA3.1-Sfrp1+TNF-α: 4.713	pcDNA3.1:0.1411; pcDNA3.1-Sfrp1: 0.5033;pcDNA3.1-Sfrp1+TNF-α: 0.4167	3	p＜0.001	Fig 4B	/	pcDNA3.1 vs. pcDNA3.1-Sfrp1	1way ANOVA
						p=0.004		/	pcDNA3.1-Sfrp1 vs. pcDNA3.1-Sfrp1+TNF-α
18	Overexpression of Sfrp1 significantly decreased osteoblast differentiation, while additional TNF-α treatment further enhanced this inhibition	BMSCs	pcDNA3.1: 0.1; pcDNA3.1-Sfrp1: 0.037;pcDNA3.1-Sfrp1+TNF-α: 0.0093	pcDNA3.1: 0.0173; pcDNA3.1-Sfrp1: 0.0046;pcDNA3.1-Sfrp1+TNF-α: 0.0038	3	p＜0.001	Fig 4C	/	pcDNA3.1 vs. pcDNA3.1-Sfrp1	1way ANOVA
						p=0.04		/	pcDNA3.1-Sfrp1 vs. pcDNA3.1-Sfrp1+TNF-α
			pcDNA3.1: 100; pcDNA3.1-Sfrp1: 48.33; pcDNA3.1-Sfrp1+TNF-α: 21.33	pcDNA3.1: 16.09; pcDNA3.1-Sfrp1: 5.508; pcDNA3.1-Sfrp1+TNF-α: 3.055	3	p=0.002		/	pcDNA3.1 vs. pcDNA3.1-Sfrp1	1way ANOVA
						p=0.04		/	pcDNA3.1-Sfrp1 vs. pcDNA3.1-Sfrp1+TNF-α
19	Overexpression of Sfrp1 also obviously decreased the expression of Runx2 and Osterix mRNA	BMSCs	pcDNA3.1:1; pcDNA3.1-Sfrp1: 0.41;pcDNA3.1-Sfrp1+TNF-α: 0.15	pcDNA3.1: 0.1411; pcDNA3.1-Sfrp1: 0.0818; pcDNA3.1-Sfrp1+TNF-α: 0.03	3	p＜0.001	Fig 4D	/	pcDNA3.1 vs. pcDNA3.1-Sfrp1	1way ANOVA
						p=0.04		/	pcDNA3.1-Sfrp1 vs. pcDNA3.1-Sfrp1+TNF-α
			pcDNA3.1: 1; pcDNA3.1-Sfrp1: 0.3433; pcDNA3.1-Sfrp1+TNF-α: 0.1033	pcDNA3.1: 0.1411; pcDNA3.1-Sfrp1: 0.0777; pcDNA3.1-Sfrp1+TNF-α: 0.0208	3	p＜0.001		/	pcDNA3.1 vs. pcDNA3.1-Sfrp1	1way ANOVA
						p=0.05		/	pcDNA3.1-Sfrp1 vs. pcDNA3.1-Sfrp1+TNF-α
20	Overexpression of Sfrp1 also obviously decreased the expression of Runx2 and Osterix mRNA	BMSCs	Sfrp1：pcDNA3.1: 1; pcDNA3.1-Sfrp1: 2.15; pcDNA 3.1-Sfrp1+TNF-α: 3.78	Sfrp1：pcDNA3.1: 0.141; pcDNA3.1-Sfrp1: 0.275; pcDNA 3.1-Sfrp1+TNF-α: 0.286	3	p＜0.001	Fig 4E	/	pcDNA3.1 vs. pcDNA3.1-Sfrp1	2way ANOVA
						p＜0.001		/	pcDNA3.1-Sfrp1 vs. pcDNA3.1-Sfrp1+TNF-α
			Runx2: pcDNA3.1: 1; pcDNA3.1-Sfrp1: 0.477; pcDNA 3.1-Sfrp1+TNF-α: 0.13	Runx2: pcDNA3.1: 0.072; pcDNA3.1-Sfrp1: 0.055; pcDNA 3.1-Sfrp1+TNF-α: 0.02		p=0.002		/	pcDNA3.1 vs. pcDNA3.1-Sfrp1
						p=0.04		/	pcDNA3.1-Sfrp1 vs. pcDNA3.1-Sfrp1+TNF-α
			Osterix: pcDNA3.1: 1; pcDNA3.1-Sfrp1: 0.543; pcDNA 3.1-Sfrp1+TNF-α: 0.2	Osterix: pcDNA3.1: 0.183; pcDNA3.1-Sfrp1: 0.07; pcDNA 3.1-Sfrp1+TNF-α: 0.017		p=0.007		/	pcDNA3.1 vs. pcDNA3.1-Sfrp1
						p=0.05		/	pcDNA3.1-Sfrp1 vs. pcDNA3.1-Sfrp1+TNF-α
21	Overexpression of Sfrp1 significantly increased Sfrp1 expression in BMSCs but had no effect on miR-27a-3p expression	BMSCs	pcDNA 3.1: 1; pcDNA 3.1-Sfrp1: 0.9833; pcDNA 3.1-Sfrp1+miR-NC: 1.02; pcDNA 3.1-Sfrp1+miR-27a-3p mimics: 10.04; pcDNA 3.1-Sfrp1+miR-27a-3p mimics+TNF-α: 6.693	pcDNA 3.1: 0.1510;pcDNA 3.1-Sfrp1: 0.1234; pcDNA 3.1-Sfrp1+miR-NC: 0.06; pcDNA 3.1-Sfrp1+miR-27a-3p mimics: 1.472; pcDNA 3.1-Sfrp1+miR-27a-3p mimics+TNF-α: 0.8424	3	p＞0.99	Fig 5A	/	pcDNA3.1 vs. pcDNA3.1-Sfrp1	1way ANOVA
						p＜0.001		/	pcDNA 3.1-Sfrp1+miR-NC vs. pcDNA 3.1-Sfrp1+miR-27a-3p mimics
						p=0.002		/	pcDNA 3.1-Sfrp1+miR-27a-3p mimics vs. pcDNA 3.1-Sfrp1+miR-27a-3p mimics+TNF-α
22	Overexpression of Sfrp1 significantly increased Sfrp1 expression in BMSCs but had no effect on miR-27a-3p expression	BMSCs	pcDNA 3.1: 1; pcDNA 3.1-Sfrp1: 3.147; pcDNA 3.1-Sfrp1+miR-NC: 3.087; pcDNA 3.1-Sfrp1+miR-27a-3p mimics: 2.04; pcDNA 3.1-Sfrp1+miR-27a-3p mimics+TNF-α: 2.96	pcDNA 3.1: 0.14; pcDNA 3.1-Sfrp1: 2.517; pcDNA 3.1-Sfrp1+miR-NC: 4.583; pcDNA 3.1-Sfrp1+miR-27a-3p mimics: 5.132; pcDNA 3.1-Sfrp1+miR-27a-3p mimics+TNF-α: 8.021	3	p＜0.001	Fig 5A	/	pcDNA3.1 vs. pcDNA3.1-Sfrp1	1way ANOVA
						p=0.004		/	pcDNA 3.1-Sfrp1+miR-NC vs. pcDNA 3.1-Sfrp1+miR-27a-3p mimics
						p=0.009		/	pcDNA 3.1-Sfrp1+miR-27a-3p mimics vs. pcDNA 3.1-Sfrp1+miR-27a-3p mimics+TNF-α
23	Transfection of pcDNA3.1-Sfrp1 plasmid markedly decreased mineralized nodule development, and overexpression of miR-27a-3p markedly reversed this decrease	BMSCs	pcDNA 3.1: 100; pcDNA 3.1-Sfrp1: 48.33; pcDNA 3.1-Sfrp1+miR-NC: 48; pcDNA 3.1-Sfrp1+miR-27a-3p mimics: 73.67; pcDNA 3.1-Sfrp1+miR-27a-3p mimics+TNF-α: 45.67	pcDNA 3.1: 11.53; pcDNA 3.1-Sfrp1: 0.275; pcDNA 3.1-Sfrp1+miR-NC: 0.43; pcDNA 3.1-Sfrp1+miR-27a-3p mimics: 0.1868; pcDNA 3.1-Sfrp1+miR-27a-3p mimics+TNF-α: 0.09	3	p＜0.001	Fig 5B	/	pcDNA3.1 vs. pcDNA3.1-Sfrp1	1way ANOVA
						p=0.009		/	pcDNA 3.1-Sfrp1+miR-NC vs. pcDNA 3.1-Sfrp1+miR-27a-3p mimics
						p=0.005		/	pcDNA 3.1-Sfrp1+miR-27a-3p mimics vs. pcDNA 3.1-Sfrp1+miR-27a-3p mimics+TNF-α
24	Transfection of pcDNA3.1-Sfrp1 plasmid markedly decreased ALP expression, and overexpression of miR-27a-3p markedly reversed this decrease	BMSCs	pcDNA 3.1: 0.1; pcDNA 3.1-Sfrp1: 0.034; pcDNA 3.1-Sfrp1+miR-NC: 0.03367; pcDNA 3.1-Sfrp1+miR-27a-3p mimics: 0.07467; pcDNA 3.1-Sfrp1+miR-27a-3p mimics+TNF-α: 0.04	pcDNA 3.1: 0.01732; pcDNA 3.1-Sfrp1: 0.005568; pcDNA 3.1-Sfrp1+miR-NC: 0.003055; pcDNA 3.1-Sfrp1+miR-27a-3p mimics: 0.005508; pcDNA 3.1-Sfrp1+miR-27a-3p mimics+TNF-α: 0.007211	3	p＜0.001	Fig 5D	/	pcDNA3.1 vs. pcDNA3.1-Sfrp1	1way ANOVA
						p=0.002		/	pcDNA 3.1-Sfrp1+miR-NC vs. pcDNA 3.1-Sfrp1+miR-27a-3p mimics
						p=0.007		/	pcDNA 3.1-Sfrp1+miR-27a-3p mimics vs. pcDNA 3.1-Sfrp1+miR-27a-3p mimics+TNF-α
25	Sfrp1 markedly decreased Runx2 and Osterix mRNA expression in BMSCs, and TNF-α treatment obviously aborted the effects of miR-27a-3p in elevating the expression levels of Runx2 and Osterix in Sfrp1-overexpressed BMSCs	BMSCs	pcDNA 3.1: 1; pcDNA 3.1-Sfrp1: 0.4133; pcDNA 3.1-Sfrp1+miR-NC: 0.3767; pcDNA 3.1-Sfrp1+miR-27a-3p mimics: 0.7067; pcDNA 3.1-Sfrp1+miR-27a-3p mimics+TNF-α: 0.45	pcDNA 3.1: 0.06557; pcDNA 3.1-Sfrp1: 0.03055; pcDNA 3.1-Sfrp1+miR-NC: 0.05132; pcDNA 3.1-Sfrp1+miR-27a-3p mimics: 0.08083; pcDNA 3.1-Sfrp1+miR-27a-3p mimics+TNF-α: 0.06557	3	p＜0.001	Fig 5E	/	pcDNA3.1 vs. pcDNA3.1-Sfrp1	1way ANOVA
						p＜0.001		/	pcDNA 3.1-Sfrp1+miR-NC vs. pcDNA 3.1-Sfrp1+miR-27a-3p mimics
						p=0.003		/	pcDNA 3.1-Sfrp1+miR-27a-3p mimics vs. pcDNA 3.1-Sfrp1+miR-27a-3p mimics+TNF-α
26		BMSCs	pcDNA 3.1: 1; pcDNA 3.1-Sfrp1: 0.3533; pcDNA 3.1-Sfrp1+miR-NC: 0.35; pcDNA 3.1-Sfrp1+miR-27a-3p mimics: 0.72; pcDNA 3.1-Sfrp1+miR-27a-3p mimics+TNF-α: 0.4767	pcDNA 3.1: 0.1082; pcDNA 3.1-Sfrp1: 0.07371; pcDNA 3.1-Sfrp1+miR-NC: 0.05292; pcDNA 3.1-Sfrp1+miR-27a-3p mimics: 0.03; pcDNA 3.1-Sfrp1+miR-27a-3p mimics+TNF-α: 0.08327	3	p＜0.001	Fig 5E	/	pcDNA3.1 vs. pcDNA3.1-Sfrp1	1way ANOVA
						p＜0.001		/	pcDNA 3.1-Sfrp1+miR-NC vs. pcDNA 3.1-Sfrp1+miR-27a-3p mimics
						p=0.02		/	pcDNA 3.1-Sfrp1+miR-27a-3p mimics vs. pcDNA 3.1-Sfrp1+miR-27a-3p mimics+TNF-α
27	Sfrp1 markedly decreased Runx2 and Osterix protein expression in BMSCs, and TNF-α treatment obviously aborted the effects of miR-27a-3p in elevating the expression levels of Runx2 and Osterix in Sfrp1-overexpressed BMSCs	BMSCs	Sfrp1：pcDNA 3.1: 1; pcDNA 3.1-Sfrp1: 2.457; pcDNA 3.1-Sfrp1+miR-NC: 2.427; pcDNA 3.1-Sfrp1+miR-27a-3p mimics: 1.927; pcDNA 3.1-Sfrp1+miR-27a-3p mimics+TNF-α: 2.33	Sfrp1：pcDNA 3.1: 0.121; pcDNA 3.1-Sfrp1: 0.278; pcDNA 3.1-Sfrp1+miR-NC: 0.194; pcDNA 3.1-Sfrp1+miR-27a-3p mimics: 0.175; pcDNA 3.1-Sfrp1+miR-27a-3p mimics+TNF-α: 0.132	3	p＜0.001	Fig 5F	/	pcDNA3.1 vs. pcDNA3.1-Sfrp1	2way ANOVA
						p＜0.001		/	pcDNA 3.1-Sfrp1+miR-NC vs. pcDNA 3.1-Sfrp1+miR-27a-3p mimics
						p=0.003		/	pcDNA 3.1-Sfrp1+miR-27a-3p mimics vs. pcDNA 3.1-Sfrp1+miR-27a-3p mimics+TNF-α
			Runx2: pcDNA 3.1: 1; pcDNA 3.1-Sfrp1: 0.367; pcDNA 3.1-Sfrp1+miR-NC: 0.363; pcDNA 3.1-Sfrp1+miR-27a-3p mimics: 0.683; pcDNA 3.1-Sfrp1+miR-27a-3p mimics+TNF-α: 0.383	Runx2: pcDNA 3.1: 0.07; pcDNA 3.1-Sfrp1: 0.038; pcDNA 3.1-Sfrp1+miR-NC: 0.045; pcDNA 3.1-Sfrp1+miR-27a-3p mimics: 0.045; pcDNA 3.1-Sfrp1+miR-27a-3p mimics+TNF-α: 0.049		p＜0.001		/	pcDNA3.1 vs. pcDNA3.1-Sfrp1
						p=0.03		/	pcDNA 3.1-Sfrp1+miR-NC vs. pcDNA 3.1-Sfrp1+miR-27a-3p mimics
						p=0.04		/	pcDNA 3.1-Sfrp1+miR-27a-3p mimics vs. pcDNA 3.1-Sfrp1+miR-27a-3p mimics+TNF-α
			Osterix: pcDNA 3.1: 1; pcDNA 3.1-Sfrp1: 0.343; pcDNA 3.1-Sfrp1+miR-NC: 0.327; pcDNA 3.1-Sfrp1+miR-27a-3p mimics: 0.67; pcDNA 3.1-Sfrp1+miR-27a-3p mimics+TNF-α: 0.373	Osterix: pcDNA 3.1: 0.092; pcDNA 3.1-Sfrp1: 0.086; pcDNA 3.1-Sfrp1+miR-NC: 0.047; pcDNA 3.1-Sfrp1+miR-27a-3p mimics: 0.044; pcDNA 3.1-Sfrp1+miR-27a-3p mimics+TNF-α: 0.071		p＜0.001		/	pcDNA3.1 vs. pcDNA3.1-Sfrp1
						p=0.01		/	pcDNA 3.1-Sfrp1+miR-NC vs. pcDNA 3.1-Sfrp1+miR-27a-3p mimics
						p=0.05		/	pcDNA 3.1-Sfrp1+miR-27a-3p mimics vs. pcDNA 3.1-Sfrp1+miR-27a-3p mimics+TNF-α
28	the Wnt/β-catenin signaling was inhibited in BMSCs from OVX mice, as evidenced by reduced expression of Wnt3a and β-catenin mRNA	BMSCs	Wnt3a: Sham: 1.0; OVX: 0.41	Wnt3a: Sham: 0.125; OVX: 0.062	3	p＜0.001	Fig 6A	/	Sham vs. OVX	2way ANOVA
			β-Catenin: Sham: 1.0; OVX: 0.477	β-Catenin: Sham: 0.122; OVX: 0.111		p＜0.001			Sham vs. OVX
29	the Wnt/β-catenin signaling was inhibited in BMSCs from OVX mice, as evidenced by reduced expression of Wnt3a and β-catenin protein	BMSCs	Wnt3a: Sham: 1.0; OVX: 0.527	Wnt3a: Sham: 0.125; OVX: 0.157	3	p=0.009	Fig 6B	/	Sham vs. OVX	2way ANOVA
			β-Catenin: Sham: 1.0; OVX: 0.493	β-Catenin: Sham: 0.122; OVX: 0.183		p=0.006			Sham vs. OVX
30	Compared to the Sham group, the OVX group demonstrated significantly decreased expression level of β-catenin in nucleus or cytoplasm	BMSCs	Cytoplasm: Sham: 1.003; OVX: 0.367	Cytoplasm: Sham: 0.09; OVX: 0.106	3	p=0.0001	Fig 6C	/	Sham vs. OVX	2way ANOVA
			Nuclues: Sham: 0.997; OVX: 0.447	Nuclues: Sham: 0.133; OVX: 0.065		p=0.0003			Sham vs. OVX
32	Sfrp1 overexpression suppressed the Wnt/β-catenin signaling, while miR-27a-3p mimics aborted the effects of overexpressed Sfrp1 effects; additional TNF-α treatment attenuated the influence of miR-27a-3p	BMSCs	Wnt3a：pcDNA 3.1: 0.96; pcDNA 3.1-Sfrp1: 0.32; pcDNA 3.1-Sfrp1+miR-NC: 0.307; pcDNA 3.1-Sfrp1+miR-27a-3p mimics: 0.56; pcDNA 3.1-Sfrp1+miR-27a-3p mimics+TNF-α: 0.343	β-Catenin: pcDNA 3.1: 0.095; pcDNA 3.1-Sfrp1: 0.03; pcDNA 3.1-Sfrp1+miR-NC: 0.025; pcDNA 3.1-Sfrp1+miR-27a-3p mimics: 0.05; pcDNA 3.1-Sfrp1+miR-27a-3p mimics+TNF-α: 0.061	3	p＜0.001	Fig 6D	/	pcDNA3.1 vs. pcDNA3.1-Sfrp1	2way ANOVA
						p=0.01		/	pcDNA 3.1-Sfrp1+miR-NC vs. pcDNA 3.1-Sfrp1+miR-27a-3p mimics
						p=0.05		/	pcDNA 3.1-Sfrp1+miR-27a-3p mimics vs. pcDNA 3.1-Sfrp1+miR-27a-3p mimics+TNF-α
			β-Catenin: pcDNA 3.1: 1; pcDNA 3.1-Sfrp1: 0.227; pcDNA 3.1-Sfrp1+miR-NC: 0.267; pcDNA 3.1-Sfrp1+miR-27a-3p mimics: 0.553; pcDNA 3.1-Sfrp1+miR-27a-3p mimics+TNF-α: 0.337	β-Catenin: pcDNA 3.1: 0.175 pcDNA 3.1-Sfrp1: 0.05; pcDNA 3.1-Sfrp1+miR-NC: 0.047; pcDNA 3.1-Sfrp1+miR-27a-3p mimics: 0.067; pcDNA 3.1-Sfrp1+miR-27a-3p mimics+TNF-α: 0.038		p＜0.001		/	pcDNA3.1 vs. pcDNA3.1-Sfrp1
						p=0.003		/	pcDNA 3.1-Sfrp1+miR-NC vs. pcDNA 3.1-Sfrp1+miR-27a-3p mimics
						p=0.05		/	pcDNA 3.1-Sfrp1+miR-27a-3p mimics vs. pcDNA 3.1-Sfrp1+miR-27a-3p mimics+TNF-α
32	Sfrp1 overexpression suppressed the Wnt/β-catenin signaling, while miR-27a-3p mimics aborted the effects of overexpressed Sfrp1 effects; additional TNF-α treatment attenuated the influence of miR-27a-3p	BMSCs	Wnt3a：pcDNA 3.1: 0.96; pcDNA 3.1-Sfrp1: 0.377; pcDNA 3.1-Sfrp1+miR-NC: 0.377; pcDNA 3.1-Sfrp1+miR-27a-3p mimics: 0.617; pcDNA 3.1-Sfrp1+miR-27a-3p mimics+TNF-α: 0.363	β-Catenin: pcDNA 3.1: 0.095; pcDNA 3.1-Sfrp1: 0.051; pcDNA 3.1-Sfrp1+miR-NC: 0.07; pcDNA 3.1-Sfrp1+miR-27a-3p mimics: 0.067; pcDNA 3.1-Sfrp1+miR-27a-3p mimics+TNF-α: 0.067	3	p＜0.001	Fig 6F	/	pcDNA3.1 vs. pcDNA3.1-Sfrp1	2way ANOVA
						p=0.04		/	pcDNA 3.1-Sfrp1+miR-NC vs. pcDNA 3.1-Sfrp1+miR-27a-3p mimics
						p=0.03		/	pcDNA 3.1-Sfrp1+miR-27a-3p mimics vs. pcDNA 3.1-Sfrp1+miR-27a-3p mimics+TNF-α
			β-Catenin: pcDNA 3.1: 1; pcDNA 3.1-Sfrp1: 0.36; pcDNA 3.1-Sfrp1+miR-NC: 0.37; pcDNA 3.1-Sfrp1+miR-27a-3p mimics: 0.61; pcDNA 3.1-Sfrp1+miR-27a-3p mimics+TNF-α: 0.35	β-Catenin: pcDNA 3.1: 0.175 pcDNA 3.1-Sfrp1: 0.02; pcDNA 3.1-Sfrp1+miR-NC: 0.046; pcDNA 3.1-Sfrp1+miR-27a-3p mimics: 0.087; pcDNA 3.1-Sfrp1+miR-27a-3p mimics+TNF-α: 0.066		p＜0.001		/	pcDNA3.1 vs. pcDNA3.1-Sfrp1
						p=0.04		/	pcDNA 3.1-Sfrp1+miR-NC vs. pcDNA 3.1-Sfrp1+miR-27a-3p mimics
						p=0.02		/	pcDNA 3.1-Sfrp1+miR-27a-3p mimics vs. pcDNA 3.1-Sfrp1+miR-27a-3p mimics+TNF-α
33	the changes in the expression level of β-catenin in nucleus or cytoplasm among the tested groups were consistent with that observed for the total protein level of β-catenin	BMSCs	Cytoplasm：pcDNA 3.1: 1.003; pcDNA 3.1-Sfrp1: 0.327; pcDNA 3.1-Sfrp1+miR-NC: 0.323; pcDNA 3.1-Sfrp1+miR-27a-3p mimics: 0.54; pcDNA 3.1-Sfrp1+miR-27a-3p mimics+TNF-α: 0.34	Cytoplasm: pcDNA 3.1: 0.095; pcDNA 3.1-Sfrp1: 0.051; pcDNA 3.1-Sfrp1+miR-NC: 0.07; pcDNA 3.1-Sfrp1+miR-27a-3p mimics: 0.067; pcDNA 3.1-Sfrp1+miR-27a-3p mimics+TNF-α: 0.067	3	p＜0.001	Fig 6G	/	pcDNA3.1 vs. pcDNA3.1-Sfrp1	2way ANOVA
						p=0.13		/	pcDNA 3.1-Sfrp1+miR-NC vs. pcDNA 3.1-Sfrp1+miR-27a-3p mimics
						p=0.2		/	pcDNA 3.1-Sfrp1+miR-27a-3p mimics vs. pcDNA 3.1-Sfrp1+miR-27a-3p mimics+TNF-α
			Nuclues: pcDNA 3.1: 1.007; pcDNA 3.1-Sfrp1: 0.353; pcDNA 3.1-Sfrp1+miR-NC: 0.333; pcDNA 3.1-Sfrp1+miR-27a-3p mimics: 0.63; pcDNA 3.1-Sfrp1+miR-27a-3p mimics+TNF-α: 0.387	Nuclues: pcDNA 3.1: 0.127 pcDNA 3.1-Sfrp1: 0.055; pcDNA 3.1-Sfrp1+miR-NC: 0.021; pcDNA 3.1-Sfrp1+miR-27a-3p mimics: 0.098; pcDNA 3.1-Sfrp1+miR-27a-3p mimics+TNF-α: 0.093		p＜0.001		/	pcDNA3.1 vs. pcDNA3.1-Sfrp1
						p=0.01		/	pcDNA 3.1-Sfrp1+miR-NC vs. pcDNA 3.1-Sfrp1+miR-27a-3p mimics
						p=0.07		/	pcDNA 3.1-Sfrp1+miR-27a-3p mimics vs. pcDNA 3.1-Sfrp1+miR-27a-3p mimics+TNF-α
