# Supplementary material for: Tumour necrosis factor α regulates the miR‐27a‐3p–Sfrp1 axis in a mouse model of osteoporosis
Source: Exp Physiol. 2024 May 15;109(7):1109–23. doi: 10.1113/EP090311 (PMC11215474; doi:10.1113/EP090311)
Supplement: Supplementary file 2 — Table S1. The list and relative expression levels of predicted downstream targets of miR‐27a‐3p with online tools microT and miRDB. [file EPH-109-1109-s002.xlsx]

## Sheet: Sheet1
miRDB					micro-T
Target Score	Gene Symbol	Gene Description			name	miTG score
100	Cecr2	CECR2, histone acetyl-lysine reader			Ssh1	1											Venn 5 Gene
100	B3gnt7	UDP-GlcNAc:betaGal beta-1,3-N-acetylglucosaminyltransferase 7			Fam133b	1											Pkia
100	Apaf1	apoptotic peptidase activating factor 1			Edrf1	0.999999											Gfpt2
99	Arfgef1	ADP-ribosylation factor guanine nucleotide-exchange factor 1(brefeldin A-inhibited)			Zbtb20	0.999994											Gmps
99	Trappc8	trafficking protein particle complex 8			Sfrp1	0.999992											Car10
99	Slc26a2	solute carrier family 26 (sulfate transporter), member 2			B4galt3	0.999985											Sfrp1
99	Nrk	Nik related kinase			Sorl1	0.999982
99	Ing5	inhibitor of growth family, member 5			Pdia5	0.99998
99	Sfrp1	secreted frizzled-related protein 1			Cipc	0.99997
99	Slc25a25	solute carrier family 25 (mitochondrial carrier, phosphate carrier), member 25			Srl	0.999963
99	Btg2	B cell translocation gene 2, anti-proliferative			Csf1	0.999963
99	Lonrf1	LON peptidase N-terminal domain and ring finger 1			Grb2	0.999941
99	Plcl2	phospholipase C-like 2			Gfpt2	0.999934
99	Nipal4	NIPA-like domain containing 4			Appbp2	0.999918
99	Hoxa5	homeobox A5			BC035044	0.999913
99	Anks1	ankyrin repeat and SAM domain containing 1			Sema7a	0.999906
99	Slc6a1	solute carrier family 6 (neurotransmitter transporter, GABA), member 1			Gm20716	0.999898
98	Aldh5a1	aldhehyde dehydrogenase family 5, subfamily A1			Txlng	0.999886
98	D330045A20Rik	RIKEN cDNA D330045A20 gene			Car10	0.999881
98	Sowaha	sosondowah ankyrin repeat domain family member A			Wsb1	0.999876
98	Szrd1	SUZ RNA binding domain containing 1			Pcdh10	0.999869
98	Ppp1r1c	protein phosphatase 1, regulatory inhibitor subunit 1C			Lpar6	0.999861
98	Dnajc13	DnaJ heat shock protein family (Hsp40) member C13			Mepce	0.999844
98	Zhx1	zinc fingers and homeoboxes 1			Tnfrsf26	0.999822
98	Cth	cystathionase (cystathionine gamma-lyase)			Poglut1	0.999819
98	Kcnn3	potassium intermediate/small conductance calcium-activated channel, subfamily N, member 3			Nrbf2	0.999738
98	Ccnc	cyclin C			Nrep	0.999716
98	Aff4	AF4/FMR2 family, member 4			Trim23	0.999654
98	Rpgrip1l	Rpgrip1-like			Tsc1	0.999641
98	Usp42	ubiquitin specific peptidase 42			Pkia	0.999628
97	Ehf	ets homologous factor			A930004D18Rik	0.999588
97	Hsdl1	hydroxysteroid dehydrogenase like 1			Nabp1	0.999579
97	Tmbim6	transmembrane BAX inhibitor motif containing 6			Spry2	0.999565
97	Erlec1	endoplasmic reticulum lectin 1			Gltp	0.999564
97	Tmem170b	transmembrane protein 170B			Fam184a	0.999527
97	En2	engrailed 2			Ikzf1	0.999441
97	Lifr	LIF receptor alpha			Ckap4	0.999436
97	Retreg3	reticulophagy regulator family member 3			Gmps	0.9994
97	Pikfyve	phosphoinositide kinase, FYVE type zinc finger containing			Slc35f1	0.999397
97	Epb41l4a	erythrocyte membrane protein band 4.1 like 4a			Fam134c	0.999357
97	Dot1l	DOT1-like, histone H3 methyltransferase (S. cerevisiae)			Ksr1	0.999357
97	Dram2	DNA-damage regulated autophagy modulator 2			Stag1	0.99934
97	Ube2n	ubiquitin-conjugating enzyme E2N			Helq	0.999317
97	Pkia	protein kinase inhibitor, alpha			Cacna2d3	0.99923
97	Gfpt2	glutamine fructose-6-phosphate transaminase 2			Dkk2	0.99923
97	Paqr9	progestin and adipoQ receptor family member IX
96	Rara	retinoic acid receptor, alpha
96	Map2k4	mitogen-activated protein kinase kinase 4
96	Matn3	matrilin 3
96	Kmt2c	lysine (K)-specific methyltransferase 2C
96	Ccnk	cyclin K
96	Mknk2	MAP kinase-interacting serine/threonine kinase 2
96	Gmps	guanine monophosphate synthetase
96	Slc7a11	solute carrier family 7 (cationic amino acid transporter, y+ system), member 11
96	Gab1	growth factor receptor bound protein 2-associated protein 1
96	Ugcg	UDP-glucose ceramide glucosyltransferase
96	Car10	carbonic anhydrase 10
96	Colgalt2	collagen beta(1-O)galactosyltransferase 2
96	Itsn2	intersectin 2
96	Kcnk2	potassium channel, subfamily K, member 2
96	Usf3	upstream transcription factor family member 3
96	Cdh11	cadherin 11
96	Alkal2	ALK and LTK ligand 2
